# Supplementary material for: The Influence of Concurrent Autoimmune Thyroiditis on the Cardiometabolic Consequences of Cabergoline in Postmenopausal Women
Source: Metabolites. 2025 Jan 1;15(1):9. doi: 10.3390/metabo15010009 (PMC11767027; doi:10.3390/metabo15010009)
Supplement: Supplementary file 1 [file metabolites-15-00009-s001.zip]

Archive with 1 entries (1 files):
- metabolites-3358490-supplementary.pdf
